# Supplementary material for: LINC00571 drives tricarboxylic acid cycle metabolism in triple-negative breast cancer through HNRNPK/ILF2/IDH2 axis
Source: J Exp Clin Cancer Res. 2024 Jan 18;43:22. doi: 10.1186/s13046-024-02950-y (PMC10795234; doi:10.1186/s13046-024-02950-y)
Supplement: Supplementary file 13 — Additional file 13. The sequences of primers, oligonucleotides and probes used in this study. [file 13046_2024_2950_MOESM13_ESM.xlsx]

## Sheet: Sheet1
Additional file 9. The sequences of primers, oligonucleotides and probes used in this study.
Primers for qPCR
Gene	Primer	Sequence (5′-3′)
GAPDH	Forward	CCCCGGTTTCTATAAATTGAGC
	Reverse	CACCTTCCCCATGGTGTCT
U6	Forward	TTATGGGTCCTAGCCTGAC
	Reverse	CACTATTGCGGGTCTGC
LINC00571	Forward	CAGTGTTGAGGCAGAGAAGTTTCA
	Reverse	TTGCCGAAGCCAATGCAGATG
IDH2	Forward	GCAGTTCATCAAGGAGAAGCTCA
	Reverse	GCCAGTGCAGAGTCAATGGT
DLST	Forward	TCCTTCTGGCAAACCTGTGTCT
	Reverse	TTTGTGCCGAGCCCTCATCT
IDH3B	Forward	GTCAAGGAGGTGTTCAAGGCTG
	Reverse	TTCACATGGACTACGTTGG
OGDHL	Forward	CATCGACAAATCCAGCGAGAT
	Reverse	ATCCTCTCATGGTACATGCCC
IDH1	Forward	TGTGGTAGAGATGCAAGGAGA
	Reverse	TTGGTGACTTGGTCGTTGGTG
HNRNPK	Forward	GCAGGAGGAATTATTGGGGTC
	Reverse	TGCACTCTACAACCCTATCGG
ILF2	Forward	CTCAGACTCTCGTCCGAATCC
	Reverse	CAGAAGCAAGATAGCTGGCAT
Primers for plasmid construction
Vector	Primer	Sequence (5′-3′)
3xFlag HNRNPK	Forward	CCGGAATTCCATGGAAACTGAACAGCCAG
	Reverse	CGGGGTACCGAAAAACTTTCCAGAATACTGCTTC
3xFlag HNRNPK 1-143aa	Forward	CCGGAATTCGCCACCATGGAAACTGAACAGCCAGA
	Reverse	CGGGGTACCAAAGTCACTTCCTTTATAGTGTTGGT
3xFlag HNRNPK 1-213aa	Forward	CCGGAATTCGCCACCATGGAAACTGAACAGCCAGA
	Reverse	CGGGGTACCTATAAGATCAAGGATGATCTTTATGCACTC
3xFlag HNRNPK 144-213aa	Forward	CCGGAATTCGCCACCATGGACTGCGAGTTGAGG
	Reverse	CGGGGTACCTATAAGATCAAGGATGATCTTTATGCACTC
3xFlag HNRNPK 214-463aa	Forward	CCGGAATTCGCCACCATGTCTGAGTCTCCCATCAAAGGA
	Reverse	CGGGGTACCGAAAAACTTTCCAGAATACT
3xFlag HNRNPK 144-463aa	Forward	CCGGAATTCGCCACCATGGACTGCGAGTTGAGG
	Reverse	CGGGGTACCGAAAAACTTTCCAGAATACT
ShRNA oligo sequences
Oligonucleotide		Sequence (5′-3′)
sh-NC sense		CCGGCAACAAGATGAAGAGCACCAACTCGAGTTGGTGCTCTTCATCTTGTTGTTTTTGGTACC
shLINC00571#1 sense		CCGGGCATCAGAAGTGGGATCTAAACTCGAGTTTAGATCCCACTTCTGATGCTTTTT
shLINC00571#2 sense		CCGGGGATCGTGGAGGTTCATGACACTCGAGTGTCATGAACCTCCACGATCC TTTTT
shLINC00571#3 sense		CCGGGGCAGAGAAGTTTCATAATCTCTCGAGAGATTATGAAACTTCTCTGCCTTTTT
shHNRNPK#1 sense		CCGGGCCTCCATCTAGAAGAGATTACTCGAGTAATCTCTTCTAGATGGAGGCTTTTT
shHNRNPK#2 sense		CCGGTGATCTTGGTGGACCTATTATCTCGAGATAATAGGTCCACCAAGATCATTTTT
shHNRNPK#3 sense		CCGGTGATGTTTGATGACCGTCGCGCTCGAGCGCGACGGTCATCAAACATCATTTTTG
shILF2#1 sense		CCGGGCCAACGTTGGAAGCTGTTCTCGAGAACAGCTTCCAACGTTGGCTTTTTG
shILF2#2 sense		CCGGTCGACAGGTGGGATCCTATAACTCGAGTTATAGGATCCCACCTGTCGATTTTTG
shILF2#3 sense		CCGGCCAACGAAACTGGCTTTGAAACTCGAGTTTCAAAGCCAGTTTCGTTGGTTTTTG
shIDH2#1 sense		CCGGGGGAATGAAGCGTCTTGATTACTCGAGTAATCAAGACGCTTCATTCCCTTTTTG
shIDH2#2 sense		CCGGGCTGTTTGCAGATAACCTTCGCTCGAGCGAAGGTTATCTGCAAACAGCTTTTTG
shIDH2#3 sense		CCGGGCCTAATGGCTTCTCAAATAACTCGAGTTATTTGAGAAGCCATTAGGCTTTTTG
Oligonucleotides for FISH and RNA pull-down
Oligonucleotide		Sequence (5′-3′)
LINC00571 FISH		GCCAAAAGATAAAAACAAGCAAGAAAGCAAACAAATAAAAGTAACAACAAAATTTAAGAACCCCTTGCATGGAAGGATGCTTATTTCCTCTGGACTGAAAGATGGCATCAGAAGTGGGATCTAAAGTAAAGCTTCTAACAATCCCCATGAGCACTGAGTGACCAAGCAAGGTACACGCCAGGCCTGTTCTGTCTGTTGCTCTCACAGAGGAGCTGGGGATCGTGGAGGTTCATGACAGGATGAAAAGAAACCTGAGAAGCACTCTTGAAGAGAGGTTTCTGAATAACTTTCGAATCATATCATTTGGACTGGATAACAGTGTTGAGGCAGAGAAGTTTCATAATCTGCCTAAGATCATTGCATTTACAAGTGACGAACCCACTGCACAAATTTTGGCAA…
U6 FISH		Provided by Ribobio
18S FISH		Provided by Ribobio
Sense probe for LINC00571 pull-down		GCCAAAAGATAAAAACAAGCAAGAAAGCAAACAAATAAAAGTAACAACAAAATTTAAGAACCCCTTGCATGGAAGGATGCTTATTTCCTCTGGACTGAAAGATGGCATCAGAAGTGGGATCTAAAGTAAAGCTTCTAACAATCCCCATGAGCACTGAGTGACCAAGCAAGGTACACGCCAGGCCTGTTCTGTCTGTTGCTCTCACAGAGGAGCTGGGGATCGTGGAGGTTCATGACAGGATGAAAAGAAACCTGAGAAGCACTCTTGAAGAGAGGTTTCTGAATAACTTTCGAATCATATCATTTGGACTGGATAACAGTGTTGAGGCAGAGAAGTTTCATAATCTGCCTAAGATCATTGCATTTACAAGTGACGAACCCACTGCACAAATTTTGGCAA…
Anti-sense probe for LINC00571 pull-down		CCTCTTCACTTTCCACCATGATTGTAAGTTTCCTGAGACCTCCCCAGCCATGTTTCCTGTACAGCCTTGTAAGCTAATAAATTTCTGCTTTGCCGAAGCCAATGCAGATGAAGTTTCTGTCATTGCCAAAATTTGTGCAGTGGGTTCGTCACTTGTAAATGCAATGATCTTAGGCAGATTATGAAACTTCTCTGCCTCAACACTGTTATCCAGTCCAAATGATATGATTCGAAAGTTATTCAGAAACCTCTCTTCAAGAGTGCTTCTCAGGTTTCTTTTCATCCTGTCATGAACCTCCACGATCCCCAGCTCCTCTGTGAGAGCAACAGACAGAACAGGCCTGGCGTGTACCTTGCTTGGTCACTCAGTG-Biotin
